# Supplementary material for: A Novel Acetylation-Immune Subtyping for the Identification of a BET Inhibitor-Sensitive Subgroup in Melanoma
Source: Pharmaceuticals (Basel). 2023 Jul 21;16(7):1037. doi: 10.3390/ph16071037 (PMC10383501; doi:10.3390/ph16071037)
Supplement: Supplementary file 1 [file pharmaceuticals-16-01037-s001.zip]

Archive with 4 entries (4 files):
- Figure.S1.eps
- Figure.S2.eps
- Table S1.docx
- Table S2.docx
